# Supplementary material for: Estimating the causal effects of exposure mixtures: a generalized propensity score method
Source: BMC Med Res Methodol. 2025 Sep 29;25:221. doi: 10.1186/s12874-025-02673-4 (PMC12482879; doi:10.1186/s12874-025-02673-4)
Supplement: Supplementary file 1 — Supplementary Material 1 [file 12874_2025_2673_MOESM1_ESM.r]

#' Title nonparametric multivariate covariate balancing generalized propensity score (npmtCBGPS)
#'
#' @param treat A matrix include multiple continuous treatments
#' @param X A matrix include all covariates
#' @param corprior See npCBPS in CBPS packages for details
#' @param print.level See npCBPS in CBPS packages for details
#' @param ... See npCBPS in CBPS packages for details
#'
#' @return R includes balancing weights named weights
#' @export
#'
#' @examples
npmtCBPS.fit=function(treat, X, corprior, print.level, ...){
  library(survey)
  D=treat
  rescale.orig=TRUE
  orig.X=X
  #pre-processesing:
  D=D%*%solve(chol(var(D)))
  D =scale(D,center=TRUE, scale=TRUE)
  X=X%*%solve(chol(var(X)))
  X=scale(X,center=TRUE, scale=TRUE)
  n=nrow(X)
  eps=1/n

  #Constraint matrix
  if (is.numeric(D)){
    z<-rep(NA,dim(D)[1])
    print("Estimating npCBPS as a continuous treatment.  To estimate for a binary or multi-valued treatment, use a factor.")
    #re-orient each X to have positive correlation with T
    for (i in 1: dim(D)[2]) {
      singD<-D[,i]
      X=X%*%diag(as.vector(sign(cor(X,singD))),nrow=ncol(X))
      z0=X*as.vector(singD)
      z=cbind(z,z0)
    }
    z<-z[,-1]

    #D=scale(D,center=TRUE, scale=TRUE)
    z=cbind(z,X,D)
    ncon=ncol(z)
    ncon_cor=ncol(X)*ncol(D)
  }

  if(is.factor(D)){
    #For factor treatments
    Td=as.matrix(model.matrix(~D-1))
    conds=dim(Td)[2]
    dimX=dim(X)[2]

    #Now divide each column of Td by it's sum
    colsums=apply(Td,2,sum)
    Td=Td%*%diag(1/colsums)

    #Now subtract the last column from each of the others, and remove the last
    subtractMat=Td[,conds]%*%t(as.matrix(rep(1, conds)))
    Td=Td-subtractMat
    Td=Td[,1:(conds-1)]

    #Center and rescale Td now
    Td=scale(x=Td, center = TRUE, scale=TRUE)

    #form matrix z that will be needed to setup contrasts
    z=matrix(NA,nrow=n,ncol=dimX*(conds-1))
    z=t(sapply(seq(1:n),function(x) t(kronecker(Td[x,],X[x,]))))


    #Check that correlation of Td with X is very close to colMeans of z
    cor.init=as.vector(t(apply(X = X,MARGIN = 2,function(x) cor(Td,x))))
    rescale.factors=cor.init/colMeans(z)
    if (print.level>0){print(rescale.factors)}

    #Add aditional constraints that E[wX*]=0, if desired
    #NB: I think we need another constraint to ensure something like E[wT*]=0
    ncon_cor=dim(z)[2]  #keep track of number of constraints not including the additional mean constraint
    z=cbind(z,X)
    ncon=dim(z)[2] #num constraints including mean constraints
    #rm(Td)
  }

  #-----------------------------------------------
  # Functions we will need
  #-----------------------------------------------

  llog = function(z, eps){
    ans = z
    avoidNA = !is.na(z)
    lo = (z < eps) & avoidNA
    ans[lo] = log(eps) - 1.5 + 2 * z[lo]/eps - 0.5 * (z[lo]/eps)^2
    ans[!lo] = log(z[!lo])
    ans
  }

  llogp = function(z, eps){
    ans = z
    avoidNA = !is.na(z)
    lo = (z < eps) & avoidNA
    ans[lo] = 2/eps - z[lo]/eps^2
    ans[!lo] = 1/z[!lo]
    ans
  }

  log_elgiven_eta=function(par,eta,z,eps,ncon_cor){
    ncon=ncol(z)
    gamma=par
    eta_long=as.matrix(c(eta, rep(0,ncon-ncon_cor)))
    #matrix version of eta for vectorization purposes
    eta_mat=eta_long%*%c(rep(1,nrow(z)))

    arg = (n + t(gamma)%*%(eta_mat-t(z)))
    #used to be:  arg = (1 + t(gamma)%*%(t(z)-eta_mat))

    log_el=-sum(llog(z=arg,eps=eps))
    return(log_el)
  }

  get.w=function(eta,z, sumw.tol=0.05, eps){
    gam.init=rep(0, ncon)
    opt.gamma.given.eta=optim(par=gam.init, eta=eta, method="BFGS", fn=log_elgiven_eta, z=z, eps=eps, ncon_cor=ncon_cor, control=list(fnscale=1))
    gam.opt.given.eta=opt.gamma.given.eta$par
    eta_long=as.matrix(c(eta, rep(0,ncon-ncon_cor)))

    #matrix version of eta for vectorization purposes
    eta_mat=eta_long%*%c(rep(1,nrow(z)))
    arg_temp = (n + t(gam.opt.given.eta)%*%(eta_mat-t(z)))

    #just use 1/x instead instead of the derivative of the pseudo-log
    w=as.numeric(1/arg_temp)
    sum.w=sum(w)

    #scale: should sum to 1 when actually applied:
    w_scaled=w/sum.w

    if (abs(1-sum.w)<=sumw.tol){log_el=-sum(log(w_scaled))}
    if (abs(1-sum.w)>=sumw.tol){log_el=-sum(log(w_scaled))-10^4*(1+abs(1-sum.w))}

    R=list()
    R$w=w
    R$sumw=sum.w
    R$log_el=log_el
    R$el.gamma=gam.opt.given.eta[1:ncon_cor]
    #R$grad.gamma=w*(eta_mat-t(z)) #gradient w.r.t. gamma
    return(R)
  }

  #------------------------
  # Some diagnostics:
  # (a) is the eta really the cor(X,T) you end up with?
  # (b) is balance on X and T (at 0) is maintained
  #------------------------

  ## eta= (.1,.1,...,.1) should produce w's that produce weighted cov = (.1,.1,...)
  #test.w=get.w(eta=rep(.1,ncon_cor),z)
  ##check convergence: is sumw near 1?
  #test.w$sumw
  ##get w
  #wtest=test.w$w
  ##check weighted covariances: are they near 0.10?
  #sapply(seq(1,5), function(x) sum(X[,x]*T*wtest))
  ##means of X and T: are they near 0?
  #sapply(seq(1,5), function(x) sum(X[,x]*wtest))
  #sum(T*wtest)

  log_post = function(par,eta.to.be.scaled,eta_prior_sd,z, eps=eps, sumw.tol=.001){
    #get log(p(eta))
    eta_now=par*eta.to.be.scaled
    log_p_eta=sum(-.5*log(2*pi*eta_prior_sd^2) - (eta_now^2)/(2*eta_prior_sd^2))

    #get best log_el for this eta
    el.out=get.w(eta=eta_now,z=z, sumw.tol=sumw.tol, eps=eps)
    #el.gamma=el.out$el.gamma
    #put it together into log(post)
    c=1 #in case we want to rescale the log(p(eta)), as sigma/c would.
    log_post=el.out$log_el+c*log_p_eta

    if(print.level>0){print(c(log_post, el.out$log_el, log_p_eta))}
    return(log_post)
  }

  ###-----------------------------------------------------------
  ### The main event
  ###-----------------------------------------------------------

  #Now the outer optimization over eta
  #setup the prior
  eta_prior_sd=rep(corprior,ncon_cor)

  #get original correlations
  if (is.numeric(D)){eta.init=as.vector(cor(X,D))}

  #for factor treatment, there is probably a better analog to the intialize correlation,
  if (is.factor(D)){
    eta.init=cor.init
  }

  #get vector of 1's long enough to be our dummy that gets rescaled to form eta if we want
  #constant etas:
  eta.const=rep(1, ncon_cor)

  #note that as currently implemented, these are only the non-zero elements of eta that correspond
  # to cor(X,T). For additional constraints that hold down the mean of X and T we are assuming
  # eta=0 effectively.  They get padded in within the optimization.

  #Determine if we want to rescale 1's or rescale the original correlations
  #rescale.orig=FALSE
  if(rescale.orig==TRUE){eta.to.be.scaled=eta.init}else{eta.to.be.scaled=eta.const}

  eta.optim.out=optimize(f=log_post, interval=c(-1,1), eta.to.be.scaled=eta.to.be.scaled,
                         eps=eps, sumw.tol=.001, eta_prior_sd=eta_prior_sd,z=z, maximum=TRUE)

  #Some useful values:
  par.opt=eta.optim.out$maximum
  eta.opt=par.opt*eta.to.be.scaled

  log.p.eta.opt=sum(-.5*log(2*pi*eta_prior_sd^2) - (eta.opt^2)/(2*eta_prior_sd^2))

  el.out.opt=get.w(eta=eta.opt,z=z, eps=eps)
  sumw0=sum(el.out.opt$w)
  w=el.out.opt$w/sumw0
  log.el.opt=el.out.opt$log_el

  R=list()
  R$par=par.opt
  R$log.p.eta=log.p.eta.opt
  R$log.el=log.el.opt
  R$eta=eta.opt
  R$sumw0=sumw0  #sum of original w prior to any corrective rescaling
  R$weights=w
  R$y=D
  R$x=orig.X

  class(R)<-"npCBPS"

  return(R)
}
